# Supplementary material for: An omics-based machine learning approach to predict diabetes progression: a RHAPSODY study
Source: Diabetologia. 2024 Feb 19;67(5):885–94. doi: 10.1007/s00125-024-06105-8 (PMC10954972; doi:10.1007/s00125-024-06105-8)
Supplement: Supplementary file 2 — Supplementary file2 (XLSX 25 KB) [file 125_2024_6105_MOESM2_ESM.xlsx]

## Sheet: Sheet 1
ESM Table 1. Estimates of included variables in included models.
			Lasso									Grridge									GRlasso
			Unpenalized			Penalized			Excluded			Unpenalized			Penalized			Excluded			Unpenalized			Penalized			Excluded
Variable	Genesymbol	Frequency	Optimal	10	50	Optimal	10	50	Optimal	10	50	Optimal	10	50	Optimal	10	50	Optimal	10	50	Optimal	10	50	Optimal	10	50	Optimal	10	50
SL010378	RET	27	0.106015	0.00487324	0.122691	0.17856	0.128905	0.1696	0.156838	0.108474	0.148763	0.00202227	0.00202625	0.00201873	0.0344071	0.0367799	0.032868	0.0351759	0.0390251	0.0334167	0.115836	0.000784134	0.122559	0.18325	0.0981948	0.169511	0.174307	0.104762	0.164862
Ile		26	0.135244		0.19296	0.164924	0.0585314	0.225032	0.197436	0.0710324	0.227359	0.00309071	0.00309851	0.00307513	0.0379346	0.0412578	0.0363908	0.039319	0.0428181	0.0372245	0.235744	0.144507	0.281049	0.239046	0.153516	0.295953	0.271169	0.195364	0.302485
SL003329	CCL14	24	-0.125521	-0.00715068	-0.194671	-0.135632	-0.0505753	-0.203248	-0.178023	-0.0416931	-0.209234	-0.00203586	-0.00204138	-0.00202695	-0.0298991		-0.0272527	-0.0280647		-0.026718	-0.131056		-0.198937	-0.131826	-0.00299986	-0.206098	-0.170479	-0.0101462	-0.220034
SDMA.ADMA		23	0.00976717		0.0467986	0.0260881		0.0574604	0.0666553		0.076626	0.00257995	0.00258549	0.00256989	0.0312828		0.0306114	0.032082	0.0321751	0.0315003	0.136031	0.0400278	0.161973	0.120309	0.0103295	0.145972	0.144366	0.0239749	0.147444
SL004152	IL18Ra	23	0.0821411		0.11588	0.137157	0.0597329	0.160052	0.204889	0.106841	0.213023	0.0018422		0.00181691	0.0316497	0.0341639	0.029038	0.0330783	0.0371312	0.0313893	0.0687956		0.121534	0.100309		0.139934	0.192377	0.068576	0.208857
SL004438	CST6	21	-0.0169642		-0.03262	-0.0501559	-0.00892672	-0.0522366	-0.0951604	-0.0431857	-0.0914519	-0.00182934		-0.00181308	-0.0285497		-0.024285	-0.0266792	-0.0334553	-0.0247394			-0.00700509	-0.0356182		-0.0275627	-0.0982133	-0.0312754	-0.0976889
SL004747	APOM	19				-0.128542	-0.0930561	-0.149797	-0.162987	-0.127303	-0.156623			-0.0015549	-0.0299761	-0.0339652	-0.0265529	-0.0325308	-0.038029	-0.0297113				-0.0793505	-0.0156896	-0.1208	-0.142833	-0.0996692	-0.137339
SL006523	MFGE8	18	-0.121466	-0.0050523	-0.156261	-0.0584308		-0.108363	-0.0981995		-0.122267	-0.00202715	-0.00203776	-0.00201851			-0.0222375				-0.1234	-0.00359346	-0.14254	-0.087782		-0.105873	-0.104192		-0.129889
SL003915	KLK8	18	-0.0468895		-0.077493	-0.0241735		-0.0640208	-0.0340393		-0.0542487	-0.00192344		-0.00191045	-0.027592		-0.022867	-0.0249125		-0.0227425	-0.0656925		-0.0906236	-0.0522861		-0.078667	-0.0444515		-0.063659
SL000134	MET	18				-0.0700039	-0.0563212	-0.0613959	-0.077537	-0.0519655	-0.0789825			-0.00158759	-0.0277578		-0.0217989	-0.0261613	-0.0336982	-0.0225811				-0.0371523	-0.0133952	-0.0371494	-0.0603346	-0.0277493	-0.0669684
SL011535	RBM39	18	0.0935797	0.020348	0.122986	0.0741991		0.0992274	0.0659771		0.0709131	0.00209393	0.00210034	0.00208793			0.0246535			0.0234121	0.108512		0.145436	0.0944336		0.129143	0.0730674		0.0813129
HbA1c		18	0.415506	0.394979	0.443247	0.244412	0.209146	0.284993				0.394963	0.394778	0.394781	0.0763273	0.0796451	0.0739889				0.415976	0.383379	0.452231	0.3585	0.330408	0.398295
SL003680	AGER	17	-0.0101156		-0.0220587	-0.037765		-0.0431564	-0.0750475		-0.0760125	-0.00171793		-0.00170371			-0.0227139	-0.0248398		-0.0229371	-0.00460651		-0.00957104	-0.0153568		-0.0162963	-0.0739384		-0.0756287
SL006777	FETUB	17	0.065599		0.0846944	0.0182258		0.0588569	0.0264474		0.0474708	0.00199548	0.00200001	0.001997			0.0253074			0.0228747	0.080516		0.108423	0.0562577		0.0942085	0.0277951		0.0639519
Age		15	-0.256043	-0.380918	-0.245617							-0.379019	-0.380833	-0.373697	-0.0329446	-0.0413265	-0.024728				-0.238193	-0.358919	-0.240335	-0.0604623	-0.137462	-0.0854729
SL004876	SERPINA4	15	-0.0341775		-0.0554551	-0.0272557		-0.0578944	-0.0313329		-0.0408601	-0.00167476		-0.00166915			-0.0216501				-0.0315897		-0.0526164	-0.0448497		-0.067509	-0.0294485		-0.0430663
SL000021	INS	15			0.0347535	0.0584586		0.107324	0.11979	0.000695915	0.147185				0.0273469		0.0264366	0.0306699		0.0293207			0.0475532	0.0185145		0.106934	0.110643		0.146367
C-peptide		15	0.258631	0.319774	0.188288							0.317287	0.318326	0.315021	0.0324241	0.0364647	0.0299419				0.219885	0.2934	0.150795	0.0590331	0.108424	0.00104431
SL001947	MIA	14					-0.0203126		-0.0322914	-0.0446221	-0.0391104			-0.00155328	-0.0281269	-0.0334931	-0.0228218	-0.0273142	-0.0350625	-0.0242491							-0.035466	-0.0419959	-0.0445593
SL004639	NTRK3	14				-0.0209976	-0.0179483	-3.63128e-05		-3.81558e-05				-0.00141056	-0.026196		-0.0200162	-0.0248474	-0.0334875	-0.0213273				-0.00816119			-0.00633124	-0.00691078	-0.00462235
SL010462	FCN1	14	0.0405056		0.0743987	0.038117		0.0637464			0.00458332	0.00174362		0.00172686			0.020548			0.0194686	0.0357814		0.0804362	0.0646022		0.0964109			0.00889407
SL002662	F11	14	0.0380811		0.0754693	0.0616166		0.126034	0.130971		0.166962	0.00164623		0.00165048							0.0114755		0.0518807	0.0274635		0.088444	0.0970351		0.147776
SL000133	CCL20	13	-0.0167359		-0.0624537	-0.00747194		-0.0632936	-0.00997277		-0.0359888			-0.00159431							-0.0114054		-0.0530079	-0.0127475		-0.0726844	-0.00408429		-0.0382775
SL005846	MSN	13	0.0460052		0.114819	0.0171767		0.0984052	0.0551783		0.0838117			0.00153978							0.0568814		0.126719	0.0378891		0.131945	0.0528576		0.0887514
HDL-cholesterol		12	-0.131775	-0.118068	-0.157518							-0.118726	-0.118658	-0.117028	-0.0227126	-0.0251898	-0.0202449				-0.131895	-0.120858	-0.152126
SL010456	CST1	12						-0.0114528	-0.0144469		-0.0290723			-0.00141616	-0.0235545		-0.0195503	-0.0224198		-0.0206991			-0.000554831			-0.0179328	-0.00822153		-0.0301657
SL011768	NUDCD3	12	0.00721039		0.0300455	0.0411289		0.0871496	0.100558		0.124034			0.00148491									0.00112089	0.00841942		0.0431648	0.0902493		0.122562
SL001992	TNFRSF1A	12	0.0700473		0.131077			0.104374	0.054914		0.102912			0.00143676							0.0782128		0.142422	0.0275547		0.134198	0.0401905		0.109151
SL014289	KIR3DS1	11	-0.057162		-0.102198	-0.0224874		-0.0678438				-0.00195511	-0.00194759	-0.0019532							-0.0633296		-0.104827	-0.0563902		-0.098635
SL008372	FLRT3	10	-0.0449492		-0.105679			-0.0499827				-0.00170394		-0.00169626							-0.0562482		-0.111184	-0.0229334		-0.10373			-0.00282443
SL004350	IL17B	9	-0.00905866		-0.0275134			-0.0356607			-0.00524578										-0.0126662		-0.0348469	-0.00759193		-0.0446393			-0.000652966
IndS		9										0.00218742	0.00219693	0.00217231	0.0250316	0.0291564	0.0237459	0.0280036	0.0328305	0.0256748
SL008382	CST5	9						-0.0410894	-0.0317053		-0.0566613						-0.0186379	-0.0209071		-0.0194509						-0.000696894	-0.0247109		-0.0524271
SL016969	CSRP3	9	0.00135319		0.056203			0.0210218	0.0151729		0.0530086												0.0576836			0.0287432	0.00677368		0.0575537
Sex		9	0.181561	0.242193	0.0949484							0.241166	0.243559	0.236563							0.252211	0.311154	0.197666
SL009431	HINT1	8	-0.0265228		-0.0628462			-0.0140036				-0.00167125		-0.00166517							-0.0288834		-0.0656457			-0.0406024
SL000308	SERPING1	8						-0.0136524			-0.0162961			-0.00138491	-0.0237104		-0.0205481	-0.0236024		-0.021148									-0.014978
SL003168	CCL27	8						-2.026e-05	-0.0160586		-0.0215706			-0.00147019			-0.0210858			-0.0208999							-0.0119043		-0.0176759
SL003848	ANXA5	8						-0.0169019	-0.0254606		-0.0485054						-0.0200662			-0.0209288						-0.00229472	-0.00750263		-0.0418045
SL007250	PIK3CG	8			0.0154968			0.0173723						0.00153059			0.0163363	0.0189115		0.0159119			0.00376006			0.0143841
Leu		7										0.0019472		0.00193762							0.0746398		0.0966155	0.040437		0.0662926			0.00629462
Phe		7										0.00224717	0.00225763	0.00223341	0.0211122		0.0193279	0.0200719		0.0185402
SL014091	SORCS2	6			-0.0163287			-0.0277364			-0.0266375												-0.0307588			-0.0334509			-0.0311193
SL004145	TNFRSF14	6			-0.00887069			-0.00427604			-0.0142135												-0.00626395			-0.00718569			-0.0169235
SL001973	SCGB2A1	6							-0.0301655		-0.0344801						-0.021809			-0.0241198							-0.0338776		-0.0371449
SL004661	ACAN	6							-0.00674499		-0.0244452						-0.0183542	-0.0219666		-0.0202937									-0.0233226
SL007229	STAT6	6			0.00625447			0.013745			0.000332405			0.00153126			0.0169511			0.0160563
SL002706	FCER2	6			0.0386363			0.023427			0.0121412												0.0509007			0.0474448			0.0168264
SL002528	PLA2G2A	6			0.050348			0.00598344			0.0148221												0.0144278			0.00739294			0.0124334
SL000131	PCNA	5						-0.0198447	-0.0320182		-0.0499057																-0.01908		-0.0450426
SL003176	CCL1	5						0.000262324						0.00147887			0.0169759			0.0163131						0.00197676
SL004690	WISP3	5						-0.00434854	-0.00702818		-0.0263788																-0.00444202		-0.0327856
SL005179	IL36B	5						-0.0127015			-0.0274361												-0.0202276			-0.0233846			-0.0244846
SL005730	PDE2A	5												0.0014947	0.0224495		0.0163899	0.0190926		0.0158058
SL007361	CLC	5						-0.000507813			-0.0123635												-0.0141792			-0.0153446			-0.0245998
SL010519	ZAP70	5												0.00136911	0.0215686		0.0152465	0.018953		0.015461
SL005219	SIGLEC9	5			0.0209114									0.00144156									0.017309			0.0044741			0.00323563
SL004782	TNFAIP6	4			-0.0793304			-0.047445															-0.0673645			-0.0835674
SL002505	NPPA	4			-0.0188665			-0.00299863															-0.0110936			-0.000869329
SL005392	ARSA	4			-0.0164289			-0.00419177															-0.000502659			-0.0172909
SL000011	AFP	4			-0.0126455									-0.00135438									-0.0192535			-0.0144988
Tyr		4										0.00192576		0.00192288			0.0193831			0.0193855
SL000530	OSM	4												0.00140677			0.0151746	0.0176047		0.01427
SL003643	GSTP1	4						-0.0190543	-0.0148292		-0.0365468																		-0.0313156
SL005084	POSTN	4													-0.0208182		-0.0159531	-0.0198803		-0.0174923
SL010522	CDK8 CCNC	4										0.00191887		0.0018904			0.0203347			0.0191961
SL012395	NTN1	4						-0.0145284			-0.0157042															-0.0107429			-0.0203462
SL013989	RSPO2	4						-0.0107021			-0.00521685															-0.00580125			-0.00582825
SL002519	ERBB3	3			-0.0258254																		-0.0237852			-0.00588324
SL003793	MAP2K1	3			-0.00866407									-0.00135772									-0.00795993
SL000124	MMP2	3															-0.0111851	-0.0176158		-0.0133524
SL000403	COL18A1	3															-0.0127869	-0.0183442		-0.0150959
SL000460	IGHD IGK@ IGL@	3									-0.00190088															-0.00241882			-0.00800085
SL000527	MMP9	3										0.00181056		0.00179762			0.0182509
SL005231	UNC5D	3															-0.0129964	-0.0176194		-0.0145964
SL007022	SYNCRIP	3												0.00153911			0.0191189			0.0187718
SL008516	CST2	3															-0.0157929	-0.0191366		-0.0174331
SL008631	DSC2	3															-0.0130165	-0.0168576		-0.0136425
SL010510	PAK7	3						0.00172346			0.0221978																		0.0238642
SL012538	CDNF	3															-0.0136521	-0.0177528		-0.0152269
SL000377	CKB	3			0.0136436																		0.0175873			0.000563768
PI.18.1.0_18.1.0		3			0.0425937			0.0492107			0.0208895
SL000320	C5	2						0.01597			0.00828911
SL003542	EHMT2	2																-0.0202116		-0.0172106
SL004588	IL1RAP	2															-0.0173794			-0.0186473
SL004795	HSD17B10	2									0.00249444																		0.00319132
SL007025	JAK2	2															-0.0123525			-0.0140531
SL007153	LPO	2																					-0.00817718			-0.00762483
SL018887	CRYZL1	2									0.00616921																		0.00796612
SL004726	CD97	2			0.00283696									0.00146475
SL000572	SAA1	2			0.011074																		0.0110969
SL004626	ADAMTS5	2			0.0168787																		0.0191605
SL005209	NOTCH3	2			0.0217826																		0.0411453
LPC.18.2.0		1			-0.0129861
PI.18.0.0_18.2.0		1									0.00503141
SL000070	GPC3	1																								-0.000385668
SL000521	MMP1	1												-0.00142017
SL000526	MMP8	1												0.00144532
SL003191	PPBP	1												-0.00136102
SL003744	LGALS3	1																		-0.0150449
SL004097	SMAD3	1																		0.0107222
SL004258	ADIPOQ	1																		-0.0149414
SL004352	IL17F	1																											0.00430191
SL004760	PAFAH1B2	1												-0.00136337
SL004908	TPM2	1												0.00137218
SL008936	CHL1	1																		-0.013613
SL010391	WFIKKN2	1																		-0.0140438
SL010465	MATN2	1																		-0.0121409
